# Supplementary material for: lncRNA MSTRG4710 Promotes the Proliferation and Differentiation of Preadipocytes through miR-29b-3p/IGF1 Axis
Source: Int J Mol Sci. 2023 Oct 28;24(21):15715. doi: 10.3390/ijms242115715 (PMC10649235; doi:10.3390/ijms242115715)
Supplement: Supplementary file 1 [file ijms-24-15715-s001.zip]

Archive with 1 entries (1 files):
- ijms-2652789-supplementary.pdf
